# Supplementary material for: Cricothyrotomy in Acute Upper Gastrointestinal Bleed: A Difficult Airway Simulation Case for Anesthesiology Residents
Source: MedEdPORTAL. 2024 Jan 16;20:11378. doi: 10.15766/mep_2374-8265.11378 (PMC10789914; doi:10.15766/mep_2374-8265.11378)
Supplement: Supplementary file 1 — Simulation Case.docxSimulation Materials.docxBehavior Checklist.docxSimulation Feedback Form.docxDebriefing Guide.docx [file mep_2374-8265.11378-s001.zip]

Archive with 6 entries (6 files):
- _Educational Summary Report_11378.pdf
- A. Simulation Case.docx
- B. Simulation Materials.docx
- C. Behavior Checklist.docx
- D. Simulation Feedback Form.docx
- E. Debriefing Guide.docx
